# Supplementary material for: Relationship of Test Positivity Rates with COVID-19 Epidemic Dynamics
Source: Int J Environ Res Public Health. 2021 Apr 27;18(9):4655. doi: 10.3390/ijerph18094655 (PMC8125747; doi:10.3390/ijerph18094655)
Supplement: Supplementary file 1 [file ijerph-18-04655-s001.zip]

Archive with 1 entries (1 files):
- ijerph-1193917-supplementary.pdf
